# Supplementary material for: Structural basis for translation inhibition by the glycosylated drosocin peptide
Source: Nat Chem Biol. 2023 Mar 30;19(9):1072–81. doi: 10.1038/s41589-023-01293-7 (PMC10449632; doi:10.1038/s41589-023-01293-7)
Supplement: Supplementary file 3 — Statistics for Supplementary Fig. 4h. [file 41589_2023_1293_MOESM3_ESM.xlsx]

## Sheet: FigS4h
	E. coli	SQ110 wt		SQ110 A2059G		SQ171 wt		SQ171 A2503G
	[Api137]μM	Av	SD	Av	SD	Av	SD	Av	SD
	0	100	0	100	0	100	0	100	0
	5	38	5	56	4	19	2	99	7
	10	31	4	50	4	9	1	96	7
	30	30	4	44	4	4	1	82	6
