# Supplementary material for: Structural basis for translation inhibition by the glycosylated drosocin peptide
Source: Nat Chem Biol. 2023 Mar 30;19(9):1072–81. doi: 10.1038/s41589-023-01293-7 (PMC10449632; doi:10.1038/s41589-023-01293-7)
Supplement: Source Data Fig. 1 — Statistical data for Fig. 1c–e,f–h. [file 41589_2023_1293_MOESM4_ESM.xlsx]

## Sheet: Fig1c
LB			OD600 at t = 12 h
		Compound:	No compound	Api137 [30 μM]
		Bacterial strain:	E. coli Keio wt		Normalized	Average	Error
	Replica	1	0.765085	0.0224514	0.029345	0.0232019	0.01
		2		0.0160514	0.0209799
		3		0.0147514	0.0192807
		Compound:	No compound	Api137 [30 μM]
		Bacterial strain:	E. coli Keio ∆sbmA		Normalized	Average	Error														Plate 9
	Replica	1	0.725751	0.676151	0.931657	0.94	0.02														Replica
		2	0.725751	0.680551	0.93772																1
		3	0.725751	0.695151	0.957837																2
																					3
		Compound:	No compound	Dro [30 μM]
		Bacterial strain:	E. coli Keio wt		Normalized	Average	Error														Replica
	Replica	1	0.715271	0.695105	0.971806	0.98	0.07														1
		2	0.715271	0.700205	0.978936																2
		3	0.715271	0.713805	0.997949																3
		Compound:	No compound	Dro [30 μM]
		Bacterial strain:	E. coli Keio ∆sbmA		Normalized	Average	Error
	Replica	1	0.706671	0.720905	1.02014	1.02	0.05
		2	0.706671	0.712904	1.00882
		3	0.706671	0.720605	1.01972
		Compound:	No compound	Dro-3P [30 μM]
		Bacterial strain:	E. coli Keio wt		Normalized	Average	Error
	Replica	1	0.712721	0.638155	0.895378	0.89	0.05
		2	0.712721	0.632755	0.887801
		3	0.712721	0.623255	0.874472
		Compound:	No compound	Dro-3P [30 μM]
		Bacterial strain:	E. coli Keio ∆sbmA		Normalized	Average	Error
	Replica	1	0.727706	0.693372	0.95282	0.97	0.04
		2	0.727706	0.691072	0.949659
		3	0.727706	0.727972	1.00037
		Compound:	No compound	Dro1 [30 μM]
		Bacterial strain:	E. coli Keio wt		Normalized	Average	Error
	Replica	1	0.695274	0.263007	0.378279	0.38	0.04
		2	0.695274	0.257707	0.370656
		3	0.695274	0.264307	0.380148
		Compound:	No compound	Dro1 [30 μM]
		Bacterial strain:	E. coli Keio ∆sbmA		Normalized	Average	Error
	Replica	1	0.686241	0.691307	1.00738	0.99	0.05
		2	0.686241	0.698207	1.01744
		3	0.686241	0.656707	0.956964
		Compound:	No compound	Dro2 [30 μM]
		Bacterial strain:	E. coli Keio wt		Normalized	Average	Error
	Replica	1	0.716037	0.655137	0.914949	0.92	0.06
		2	0.716037	0.661637	0.924026
		3	0.716037	0.655937	0.916066
		Compound:	No compound	Dro2 [30 μM]
		Bacterial strain:	E. coli Keio ∆sbmA		Normalized	Average	Error
	Replica	1	0.706437	0.673537	0.953428	0.96	0.04
		2	0.706437	0.673737	0.953711
		3	0.706437	0.681637	0.964894
		Compound:	No compound	Dro3 [30 μM]
		Bacterial strain:	E. coli Keio wt		Normalized	Average	Error
	Replica	1	0.716037	0.693237	0.968158	0.97	0.06
		2	0.716037	0.678837	0.948047
		3	0.716037	0.702237	0.980727
		Compound:	No compound	Dro3 [30 μM]
		Bacterial strain:	E. coli Keio ∆sbmA		Normalized	Average	Error
	Replica	1	0.706437	0.689137	0.975511	0.97	0.04
		2	0.706437	0.673437	0.953287
		3	0.706437	0.683137	0.967018
		Compound:	No compound	Dro4 [30 μM]
		Bacterial strain:	E. coli Keio wt		Normalized	Average	Error
	Replica	1	0.716037	0.411737	0.575022	0.6	0.04
		2	0.716037	0.430837	0.601696
		3	0.716037	0.455237	0.635773
		Compound:	No compound	Dro4 [30 μM]
		Bacterial strain:	E. coli Keio ∆sbmA		Normalized	Average	Error
	Replica	1	0.706437	0.691437	0.978767	0.97	0.04
		2	0.706437	0.676637	0.957816
		3	0.706437	0.692537	0.980324
		Compound:	No compound	Dro5 [30 μM]
		Bacterial strain:	E. coli Keio wt		Normalized	Average	Error
	Replica	1	0.743918	0.689751	0.927187	0.93	0.01
		2	0.716037	0.686451	0.922751
		3	0.716037	0.689051	0.926246
		Compound:	No compound	Dro5 [30 μM]
		Bacterial strain:	E. coli Keio ∆sbmA		Normalized	Average	Error
	Replica	1	0.716385	0.716951	1.00079	1	0.02
		2	0.706437	0.708151	0.988507
		3	0.706437	0.716651	1.00037
		Compound:	No compound	Dro6 [30 μM]
		Bacterial strain:	E. coli Keio wt		Normalized	Average	Error
	Replica	1	0.743918	0.710851	0.955551	0.94	0.01
		2	0.716037	0.694951	0.934177
		3	0.716037	0.702951	0.944931
		Compound:	No compound	Dro6 [30 μM]
		Bacterial strain:	E. coli Keio ∆sbmA		Normalized	Average	Error
	Replica	1	0.716385	0.697851	0.974129	0.99	0.03
		2	0.706437	0.713651	0.996185
		3	0.706437	0.725051	1.0121
		Compound:	No compound	Dro7 [30 μM]
		Bacterial strain:	E. coli Keio wt		Normalized	Average	Error
	Replica	1	0.743918	0.717551	0.964557	0.97	0.01
		2	0.716037	0.716951	0.96375
		3	0.716037	0.731551	0.983376
		Compound:	No compound	Dro7 [30 μM]
		Bacterial strain:	E. coli Keio ∆sbmA		Normalized	Average	Error
	Replica	1	0.716385	0.722051	1.00791	1.01	0.03
		2	0.706437	0.716451	1.00009
		3	0.706437	0.727651	1.01573
		Compound:	No compound	Dro8 [30 μM]
		Bacterial strain:	E. coli Keio wt		Normalized	Average	Error
	Replica	1	0.765085	0.728951	0.952772	0.97	0.03
		2	0.716037	0.761851	0.995774
		3	0.716037	0.744951	0.973685
		Compound:	No compound	Dro8 [30 μM]
		Bacterial strain:	E. coli Keio ∆sbmA		Normalized	Average	Error
	Replica	1	0.725751	0.735751	1.01378	1.02	0.04
		2	0.706437	0.716051	0.986635
		3	0.706437	0.758751	1.04547

## Sheet: Fig1d
Minimal medium			OD600 at t = 12 h
		Compound:	No compound	Api137 [30 μM]
		Bacterial strain:	E. coli Keio wt		Normalized	Average	Error
	Replica	1	0.262758	0.0397916	0.151438	0.14	0.07
		2		0.0378916	0.144207
		3		0.0321916	0.122514
		Compound:	No compound	Api137 [30 μM]
		Bacterial strain:	E. coli Keio ∆sbmA		Normalized	Average	Error														Plate 9
	Replica	1	0.305058	0.0923916	0.302865	0.35	0.08														Replica
		2	0.725751	0.100492	0.329418																1
		3	0.725751	0.123792	0.405797																2
																					3
		Compound:	No compound	Dro [30 μM]
		Bacterial strain:	E. coli Keio wt		Normalized	Average	Error														Replica
	Replica	1	0.282755	0.251121	0.888124	0.87	0.13														1
		2	0.715271	0.244321	0.864075																2
		3	0.715271	0.242921	0.859124																3
		Compound:	No compound	Dro [30 μM]
		Bacterial strain:	E. coli Keio ∆sbmA		Normalized	Average	Error
	Replica	1	0.289088	0.289021	0.999769	1.02	0.13
		2	0.706671	0.298421	1.03229
		3	0.706671	0.297621	1.02952
		Compound:	No compound	Dro-3P [30 μM]
		Bacterial strain:	E. coli Keio wt		Normalized	Average	Error
	Replica	1	0.282755	0.174221	0.616157	0.63	0.11
		2	0.712721	0.177921	0.629243
		3	0.712721	0.185821	0.657182
		Compound:	No compound	Dro-3P [30 μM]
		Bacterial strain:	E. coli Keio ∆sbmA		Normalized	Average	Error
	Replica	1	0.289088	0.298921	1.03402	1.05	0.14
		2	0.727706	0.304721	1.05408
		3	0.727706	0.306621	1.06065
		Compound:	No compound	Dro1 [30 μM]
		Bacterial strain:	E. coli Keio wt		Normalized	Average	Error
	Replica	1	0.262758	0.0149916	0.0570547	0.06	0.06
		2	0.695274	0.0181916	0.0692332
		3	0.695274	0.0156916	0.0597187
		Compound:	No compound	Dro1 [30 μM]
		Bacterial strain:	E. coli Keio ∆sbmA		Normalized	Average	Error
	Replica	1	0.305058	0.320492	1.05059	1.06	0.11
		2	0.686241	0.336492	1.10304
		3	0.686241	0.312892	1.02568
		Compound:	No compound	Dro2 [30 μM]
		Bacterial strain:	E. coli Keio wt		Normalized	Average	Error
	Replica	1	0.262758	0.0603916	0.229837	0.25	0.08
		2	0.716037	0.0753916	0.286924
		3	0.716037	0.0651916	0.248105
		Compound:	No compound	Dro2 [30 μM]
		Bacterial strain:	E. coli Keio ∆sbmA		Normalized	Average	Error
	Replica	1	0.305058	0.305292	1.00076	1.01	0.1
		2	0.706437	0.310492	1.01781
		3	0.706437	0.306592	1.00503
		Compound:	No compound	Dro3 [30 μM]
		Bacterial strain:	E. coli Keio wt		Normalized	Average	Error
	Replica	1	0.262758	0.108392	0.412515	0.41	0.09
		2	0.716037	0.114792	0.436871
		3	0.716037	0.0992916	0.377882
		Compound:	No compound	Dro3 [30 μM]
		Bacterial strain:	E. coli Keio ∆sbmA		Normalized	Average	Error
	Replica	1	0.305058	0.312792	1.02535	1.05	0.11
		2	0.706437	0.329292	1.07944
		3	0.706437	0.319092	1.046
		Compound:	No compound	Dro4 [30 μM]
		Bacterial strain:	E. coli Keio wt		Normalized	Average	Error
	Replica	1	0.262758	0.0843916	0.321176	0.38	0.12
		2	0.716037	0.0853916	0.324982
		3	0.716037	0.127692	0.485966
		Compound:	No compound	Dro4 [30 μM]
		Bacterial strain:	E. coli Keio ∆sbmA		Normalized	Average	Error
	Replica	1	0.305058	0.308792	1.01224	1.03	0.1
		2	0.706437	0.309992	1.01617
		3	0.706437	0.320792	1.05157
		Compound:	No compound	Dro5 [30 μM]
		Bacterial strain:	E. coli Keio wt		Normalized	Average	Error
	Replica	1	0.262758	0.0759916	0.289207	0.24	0.09
		2	0.716037	0.0543916	0.207002
		3	0.716037	0.0604916	0.230218
		Compound:	No compound	Dro5 [30 μM]
		Bacterial strain:	E. coli Keio ∆sbmA		Normalized	Average	Error
	Replica	1	0.305058	0.321792	1.05485	1.07	0.11
		2	0.706437	0.328892	1.07813
		3	0.706437	0.330692	1.08403
		Compound:	No compound	Dro6 [30 μM]
		Bacterial strain:	E. coli Keio wt		Normalized	Average	Error
	Replica	1	0.262758	0.193992	0.738289	0.72	0.13
		2	0.716037	0.179992	0.685008
		3	0.716037	0.189892	0.722685
		Compound:	No compound	Dro6 [30 μM]
		Bacterial strain:	E. coli Keio ∆sbmA		Normalized	Average	Error
	Replica	1	0.305058	0.316992	1.03912	1.06	0.11
		2	0.706437	0.320092	1.04928
		3	0.706437	0.331492	1.08665
		Compound:	No compound	Dro7 [30 μM]
		Bacterial strain:	E. coli Keio wt		Normalized	Average	Error
	Replica	1	0.262758	0.127592	0.485585	0.5	0.1
		2	0.716037	0.129192	0.491675
		3	0.716037	0.134592	0.512226
		Compound:	No compound	Dro7 [30 μM]
		Bacterial strain:	E. coli Keio ∆sbmA		Normalized	Average	Error
	Replica	1	0.305058	0.328392	1.07649	1.09	0.11
		2	0.706437	0.328192	1.07583
		3	0.706437	0.338192	1.10861
		Compound:	No compound	Dro8 [30 μM]
		Bacterial strain:	E. coli Keio wt		Normalized	Average	Error
	Replica	1	0.262758	0.207392	0.789287	0.85	0.13
		2	0.716037	0.225992	0.860074
		3	0.716037	0.239692	0.912213
		Compound:	No compound	Dro8 [30 μM]
		Bacterial strain:	E. coli Keio ∆sbmA		Normalized	Average	Error
	Replica	1	0.305058	0.333092	1.09189	1.12	0.11
		2	0.706437	0.343792	1.12697
		3	0.706437	0.345692	1.1332

## Sheet: Fig1e
		Api137
		Replica n.			Plotted values
		1	2	3
	Concentration [μM]	Residual luminescence normalized to 0 μM [%]			Average residual luminescence [%]	Standard Deviation [%]
	0	67	70	69	1	0
	5	68	58	60	0.777059	0.0288365
	10	69	66	66	0.683579	0.0106327
	30	70	68	67	0.669219	0.0135081
	60	81	74	78	0.688393	0.0116181
	150	100	100	100	0.622724	0.042886
		Dro
		Replica n.			Plotted values
		1	2	3
	Concentration [μM]	Residual luminescence normalized to 0 μM [%]			Average residual luminescence [%]	Standard Deviation [%]
	0	100	100	100	1	0
	5	87	78	79	0.814376	0.0383851
	10	81	81	78	0.79953	0.0152663
	30	72	86	69	0.758815	0.0711438
	60	69	76	79	0.750316	0.0415594
	150	69	94	70	0.778963	0.116716
		Dro-3P
		Replica n.			Plotted values
		1	2	3
	Concentration [μM]	Residual luminescence normalized to 0 μM [%]			Average residual luminescence [%]	Standard Deviation [%]
	0	100	100	100	1	0
	5	91	96	100	0.956394	0.0376884
	10	91	90	112	0.975778	0.0985853
	30	80	73	97	0.833233	0.102862
	60	76	83	93	0.837446	0.0704605
	150	74	83	79	0.789443	0.0389495
		Dro1
		Replica n.			Plotted values
		1	2	3
	Concentration [μM]	Residual luminescence normalized to 0 μM [%]			Average residual luminescence [%]	Standard Deviation [%]
	0	100	100	100	1	0
	5	71	79	72	0.740576	0.0345689
	10	69	58	74	0.66788	0.0679676
	30	55	56	57	0.561549	0.0084073
	60	56	56	55	0.556433	0.0074516
	150	37	46	45	0.426247	0.0406976	Error	% Error
	Calculated IC50 [μM] =				78		± 13	17
		Dro2
		Replica n.			Plotted values
		1	2	3
	Concentration [μM]	Residual luminescence normalized to 0 μM [%]			Average residual luminescence [%]	Standard Deviation [%]
	0	1	1	1	1	0
	5	0.744827	0.815177	0.840079	0.800028	0.0403352
	10	0.713475	0.760856	0.810511	0.761614	0.0396185
	30	0.67085	0.716225	0.704216	0.697097	0.0191958
	60	0.624291	0.642671	0.678471	0.648478	0.0224967
	150	0.623928	0.588943	0.641991	0.618288	0.0220209
		Bac7
		Replica n.			Plotted values
		1	2	3
	Concentration [μM]	Residual luminescence normalized to 0 μM [%]			Average residual luminescence [%]	Standard Deviation [%]
	0	100	100	100	1	0
	1	10	8	9	0.09	0.01
		Dro1
		Replica n.
		1	2	3
	Concentration [μM]	Residual luminescence normalized to 0 μM [%]
	0	100	100	100
	5	71	79	72
	10	69	58	74
	30	55	56	57
	60	56	56	55
	150	37	46	45
	IC50 [μM] =	59.91	85.77	89.33
	SD	13.1104

## Sheet: Fig1fgh
		Fig 1f - RF1 (1X)				Fig 1g - RF1 (10X)				Fig 1h - RF2 (10X)
		Plotted values				Plotted values				Plotted values
	Compound [30 μM]	Relative stop band intensity signal			Compound [30 μM]	Relative stop band intensity signal			Compound [30 μM]	Relative stop band intensity signal
	No compound	0.0245026			No compound	0.0201367			No compound	0.00203862
	Api137	0.284556			Api137	0.709973			Api137	0.0804714
	Dro	0.221138			Dro	0.482325			Dro	0.123243
	Dro-3P	0.11385			Dro-3P	0.333115			Dro-3P	0.025764
	Dro1	0.378202			Dro1	0.676438			Dro1	0.189862
	Dro2	0.300733			Dro2	0.625014			Dro2	0.0669874
	Dro3	0.272663			Dro3	0.508628			Dro3	0.0290155
	Dro4	0.337497			Dro4	0.607664			Dro4	0.165998
	Dro5	0.205074			Dro5	0.555719			Dro5	0.0494094
	Dro6	0.0458187			Dro6	0.407727			Dro6	0.0128193
	Dro7	0.133247			Dro7	0.303532			Dro7	0.0471957
	Dro8	0.151811			Dro8	0.301136			Dro8	0.036694
