# Supplementary material for: Structural basis for translation inhibition by the glycosylated drosocin peptide
Source: Nat Chem Biol. 2023 Mar 30;19(9):1072–81. doi: 10.1038/s41589-023-01293-7 (PMC10449632; doi:10.1038/s41589-023-01293-7)
Supplement: Source Data Fig. 4 — Statistical data for Fig. 4d. [file 41589_2023_1293_MOESM5_ESM.xlsx]

## Sheet: Fig4d
		DroR18A
		Replica n.			Plotted values
		1	2	3
	Concentration [μM]	Residual luminescence normalized to 0 μM [%]			Average residual luminescence [%]	Standard Deviation [%]
	0	100	100	100	1	0
	5	103	106	93	1.00756	0.058729
	10	104	115	113	1.1058	0.0488825
	30	99	113	100	1.04162	0.0656482
	60	108	135	101	1.1496	0.146903
	150	98	133	99	1.09875	0.16031
		DroR18K
		Replica n.			Plotted values
		1	2	3
	Concentration [μM]	Residual luminescence normalized to 0 μM [%]			Average residual luminescence [%]	Standard Deviation [%]
	0	100	100	100	1	0
	5	86	101	80	0.891694	0.0903035
	10	77	104	88	0.896568	0.111452
	30	82	90	89	0.871843	0.0352546
	60	83	72	76	0.769925	0.0481916
	150	72	79	73	0.749837	0.0320537
		Dro
		Replica n.			Plotted values
		1	2	3
	Concentration [μM]	Residual luminescence normalized to 0 μM [%]			Average residual luminescence [%]	Standard Deviation [%]
	0	100	100	100	1	0
	150	69	94	70	0.778963	0.116716
		Dro1
		Replica n.			Plotted values
		1	2	3
	Concentration [μM]	Residual luminescence normalized to 0 μM [%]			Average residual luminescence [%]	Standard Deviation [%]
	0	100	100	100	1	0
	150	37	46	45	0.426247	0.0406976
