# Supplementary material for: Structural basis for translation inhibition by the glycosylated drosocin peptide
Source: Nat Chem Biol. 2023 Mar 30;19(9):1072–81. doi: 10.1038/s41589-023-01293-7 (PMC10449632; doi:10.1038/s41589-023-01293-7)
Supplement: Source Data Fig. 5 — Statistical data for Fig. 5e,f. [file 41589_2023_1293_MOESM6_ESM.xlsx]

## Sheet: Fig5e
Dro			OD600 at t = 12 h
		Compound:	No compound	Dro [5 μM]
		Bacterial strain:	E. coli SQ171 wt		Normalized	Average	Error
	Replica	1	0.327352	0.278419	0.850518	0.86	0.12
		2		0.277819	0.848685
		3		0.284219	0.868236
		Compound:	No compound	Dro [5 μM]
		Bacterial strain:	E. coli SQ171 A752G		Normalized	Average	Error														Plate 9
	Replica	1	0.316352	0.255519	0.807704	0.84	0.12														Replica
		2	0.725751	0.280819	0.887678																1
		3	0.725751	0.260119	0.822245																2
																					3
		Compound:	No compound	Dro [5 μM]
		Bacterial strain:	E. coli SQ171 U2609G		Normalized	Average	Error														Replica
	Replica	1	0.274952	0.236619	0.860582	0.87	0.09														1
		2	0.715271	0.237919	0.86531																2
		3	0.715271	0.239619	0.871493																3
		Compound:	No compound	Dro [5 μM]
		Bacterial strain:	E. coli SQ171 U2609C		Normalized	Average	Error
	Replica	1	0.300656	0.284689	0.946894	0.92	0.06
		2	0.706671	0.274689	0.913633
		3	0.706671	0.269789	0.897336
		Compound:	No compound	Dro [5 μM]
		Bacterial strain:	E. coli SQ171 A752G:U2609C		Normalized	Average	Error
	Replica	1	0.310889	0.257889	0.829521	0.85	0.04
		2		0.273889	0.880987
		3		0.263289	0.846891
		Compound:	No compound	Dro [30 μM]
		Bacterial strain:	E. coli SQ171 wt		Normalized	Average	Error
	Replica	1	0.327352	0.240119	0.733519	0.72	0.1
		2		0.242219	0.739934
		3		0.221819	0.677616
		Compound:	No compound	Dro [30 μM]
		Bacterial strain:	E. coli SQ171 A752G		Normalized	Average	Error
	Replica	1	0.316352	0.186119	0.588328	0.59	0.09
		2	0.725751	0.187819	0.593702
		3	0.725751	0.183019	0.578529
		Compound:	No compound	Dro [30 μM]
		Bacterial strain:	E. coli SQ171 U2609G		Normalized	Average	Error
	Replica	1	0.274952	0.164219	0.597264	0.59	0.07
		2	0.715271	0.162219	0.58999
		3	0.715271	0.162119	0.589626
		Compound:	No compound	Dro [30 μM]
		Bacterial strain:	E. coli SQ171 U2609C		Normalized	Average	Error
	Replica	1	0.300656	0.234289	0.77926	0.71	0.07
		2	0.706671	0.205589	0.683803
		3	0.706671	0.200289	0.666175
		Compound:	No compound	Dro [30 μM]
		Bacterial strain:	E. coli SQ171 A752G:U2609C		Normalized	Average	Error
	Replica	1	0.310889	0.224289	0.721444	0.72	0.03
		2		0.222789	0.716619
		3		0.220189	0.708256

## Sheet: Fig5f
Dro1			OD600 at t = 12 h
		Compound:	No compound	Dro1 [5 μM]
		Bacterial strain:	E. coli SQ171 wt		Normalized	Average	Error
	Replica	1	0.715572	0.643872	0.8998	0.93	0.05
		2		0.659972	0.9223
		3		0.682072	0.953184
		Compound:	No compound	Dro1 [5 μM]
		Bacterial strain:	E. coli SQ171 A752G		Normalized	Average	Error														Plate 9
	Replica	1	0.566885	0.409985	0.723224	0.7	0.08														Replica
		2	0.725751	0.360685	0.636258																1
		3	0.725751	0.412485	0.727634																2
																					3
		Compound:	No compound	Dro1 [5 μM]
		Bacterial strain:	E. coli SQ171 U2609G		Normalized	Average	Error														Replica
	Replica	1	0.479988	0.231121	0.481515	0.5	0.06														1
		2	0.715271	0.228221	0.475473																2
		3	0.715271	0.255321	0.531933																3
		Compound:	No compound	Dro1 [5 μM]
		Bacterial strain:	E. coli SQ171 U2609C		Normalized	Average	Error
	Replica	1	0.669788	0.242921	0.362684	0.4	0.08
		2	0.706671	0.319921	0.477646
		3	0.706671	0.231321	0.345365
		Compound:	No compound	Dro1 [5 μM]
		Bacterial strain:	E. coli SQ171 A752G:U2609C		Normalized	Average	Error
	Replica	1	0.572782	0.389215	0.679517	0.7	0.07
		2		0.405915	0.708673
		3		0.415715	0.725783
		Compound:	No compound	Dro1 [30 μM]
		Bacterial strain:	E. coli SQ171 wt		Normalized	Average	Error
	Replica	1	0.715572	0.0782722	0.109384	0.11	0.02
		2		0.0810722	0.113297
		3		0.0809722	0.113157
		Compound:	No compound	Dro1 [30 μM]
		Bacterial strain:	E. coli SQ171 A752G		Normalized	Average	Error
	Replica	1	0.566885	0.0341849	0.0603031	0.07	0.01
		2	0.725751	0.0361849	0.0638312
		3	0.725751	0.0412849	0.0728277
		Compound:	No compound	Dro1 [30 μM]
		Bacterial strain:	E. coli SQ171 U2609G		Normalized	Average	Error
	Replica	1	0.479988	0.0400214	0.08338	0.08	0.02
		2	0.715271	0.0393214	0.0819216
		3	0.715271	0.0353214	0.0735881
		Compound:	No compound	Dro1 [30 μM]
		Bacterial strain:	E. coli SQ171 U2609C		Normalized	Average	Error
	Replica	1	0.669788	0.0397214	0.0593044	0.05	0.01
		2	0.706671	0.0342214	0.0510929
		3	0.706671	0.0318214	0.0475096
		Compound:	No compound	Dro1 [30 μM]
		Bacterial strain:	E. coli SQ171 A752G:U2609C		Normalized	Average	Error
	Replica	1	0.572782	0.143715	0.250907	0.25	0.03
		2		0.157415	0.274825
		3		0.132815	0.231877
